# Supplementary material for: Fabrication of Magnetically and Photothermally Functionalized Materials Based on Corn Stalk Pith Framework for Oil–Water Separation
Source: Polymers (Basel). 2026 Mar 31;18(7):860. doi: 10.3390/polym18070860 (PMC13075026; doi:10.3390/polym18070860)
Supplement: Supplementary file 1 [file polymers-18-00860-s001.zip]

Archive with 1 entries (1 files):
- polymers-4216503-Supplementary.pdf
